# Supplementary material for: Quality of work life for health professions in Colombia’s adult critical care: An integrative analysis
Source: BMC Health Serv Res. 2024 May 3;24:582. doi: 10.1186/s12913-024-10780-z (PMC11071144; doi:10.1186/s12913-024-10780-z)
Supplement: Supplementary file 2 — Supplementary Material 2 [file 12913_2024_10780_MOESM2_ESM.xlsx]

## Sheet: CVL Dimensions
Name	Definition	Files	References
SAFETY AT WORK	Characteristics of the job that provide the worker with firmness in their relationship with the institution	13	93
JOB TRAINING		6	15
Technology training		6	15
CONTRACTUAL RIGHTS		8	17
Compliance with Labor Regulations		0	0
Non-compliance with Labor Regulations		4	5
Lack of knowledge of labor policies		7	12
Institutional organization		0	0
Distribution of personnel in ACC		7	11
HWF shortage		10	16
Adverse Event		6	16
Transfer of HWF between services		2	2
High HWF turnover		2	5
Workplace Harassment		2	3
hiring		6	16
Plant Hiring		5	9
Satisfaction with contracting method		3	4
Social benefits		1	3
Labor connection		7	14
HWF Profile		4	6
Rest areas		2	4
Institutional support		4	12
Retaliation		2	5
Disabilities		2	2
Members		4	6
Instability and uncertainty		1	4
Dismissal		1	5
SUPPLIES FOR WORK		6	10
Use of technology		0	0
Diagnostic and therapeutic support		5	6
Technology evolution		5	11
Procedures		3	3
Shortage in advanced technology		3	8
Misuse of technology		2	2
Endowment and Supplies		6	10
SALARY		10	41
Delays in salary payment		8	17
Working hours		6	10
Glosses		3	7
Salary differences		4	7
WORK PROCEDURES		4	10
Working under pressure		3	5
Management protocol		2	4
Risks		1	1
JOB SATISFACTION	Overall feeling of pleasure or satisfaction that the worker has with respect to his or her job	5	16
DEDICATION TO WORK		4	15
Double profession		4	5
Double Work		4	10
RECOGNITION FOR WORK		1	1
Demonstrations of the Value of HWF		1	1
PERSONAL WORK DEVELOPMENT	Process of increasing personal aspects of the worker related to their work activity	6	12
ACHIEVEMENTS		4	8
Earnings at work		4	8
PERSONAL SECURITY		3	4
Safety perception		3	4
INTEGRATION INTO THE WORKPLACE	Insertion into work as one of its parts, in total correspondence. Includes relevance, motivation and work environment	13	88
WORK ENVIRONMENT		13	75
Self-realization		1	1
Discrimination		0	0
Gender discrimination		6	12
sexual harassment		3	7
Discrimination by profession		7	18
Discrimination based on personal appearance		2	2
Discrimination by race		1	4
Celebrations or rituals		7	12
Communication with co-workers		11	49
Relationship with colleagues		4	4
Strategies to improve labor relations		4	6
Relationships with patients' families		2	3
RELEVANCE		9	13
Balance between salary and work effort		9	13
WELL-BEING ACHIEVED THROUGH WORK	Satisfaction of needs related to the way of living, including the enjoyment of goods and wealth achieved through work activity	8	15
GENERAL HEALTH ASSESSMENT		5	7
Self-care		0	0
Self-perception of health		3	3
Emotional health		8	15
Physical Health		6	10
emotional management		1	4
Spirituality		5	7
NUTRITION ASSESSMENT		4	8
Feeding		4	8
INSTITUTIONAL SUPPORT FOR WORK	Elements of the job that are provided by the institution as a structure that shapes and supports employment	12	142
WORK PROCESSES		12	127
Roles in ACC		9	32
Healthcare role		9	18
Administrative role		4	5
Double Role		3	9
Transitions		12	89
Rookie		10	28
Mentoring		7	10
Advanced beginner		8	15
Competent		6	10
Own criterion		2	3
Expert		9	36
Experience time		8	13
Humanization of care		4	6
SUPPORT FROM SUPERIORS TO DO THE WORK		5	14
Hierarchies		5	14
AUTONOMY1		1	1
Retaliation		1	1
FREE TIME MANAGEMENT	How you enjoy life at times other than work	12	60
FREE TIME PLANNING	Maenra in which the THS organizes its free time	9	16
Disconnection with work	Activities related to personal, family and social life that do not include any work issue	7	12
Bring work home	Need to carry out work-related activities during your stay at home	4	4
BALANCE BETWEEN WORK AND FAMILY LIFE	From the perspective of THS, it refers to the conditional balance between work and enjoying life with your family.	12	44
Humor changes	Manifestations of mood in the THS, which are expressed from situations related to work in the UCIA	2	2
Family support	Actions of the members of the THS family group that works at UCIA regarding the use of free time	7	9
Change of plans	Activities that are scheduled to be enjoyed on a personal level, as a couple or as a family and that for some reason of work origin are not possible to carry out.	2	4
Family and friends relationships	People with whom the THS who works at UCIA maintain a friendship, work, and social relationship.	10	24
Free time activities	Set of actions organized and carried out by the THS who works at UCIA outside of their working hours	3	5
CVT PERCEPTION		10	36
CVT concept		3	3
Strategies to improve CVT		10	21
Factors affecting CVT		6	12
		566	1709

## Sheet: Other definitions
CATEGORIES AND SUB CATEGORIES	DEFINITION
INSTITUTIONAL SUPPORT FOR WORK	Elements of the job that are provided by the institution as a structure that shapes and supports employment, grouping its indicators in the following subdimensions
Work Processes	Activities related to the job (processes and evaluation)
Labor Supervision	Activities of hierarchical superiors to verify compliance with work tasks, evaluated as feedback and satisfaction by work supervision
Support from Superiors to do the Work	Conditions in the workplace given by the attitude of hierarchical superiors, who support the worker to carry out their work. The satisfaction of dealing with superiors, their interest in the worker and the recognition of the worker by superiors and their support in solving problems are evaluated.
Job Evaluation	It refers to the value judgment that colleagues and superiors make of the work performed by the worker.
Autonomy	Condition of independence and freedom to give your opinion without fear of reprisals
Promotion Opportunities	It makes available to the worker the possibility of changing jobs to improve their conditions based on their performance.
SAFETY AT WORK	Characteristics of the job that provide the worker with firmness in their relationship with the institution
Work procedures	Synonym of work processes, activities that must be carried out for the job
Salary	Economic remuneration that the worker receives on purpose or as a result of his work activity, measured in worker satisfaction and sufficiency
Supplies for Work	Elements or materials that the worker requires to carry out their work activities. Measurement in quantity and quality
Contractual Rights	Elements inherent to work activity such as social security, retirement plans, hygiene and safety conditions, career advancement and health protection
Job Training	Actions to increase aptitude and ability for work, including updating opportunities, access to training and satisfaction with it
INTEGRATION INTO THE WORKPLACE	Insertion into work as one of its parts, in total correspondence. Includes relevance, motivation and work environment
Petinence	It refers to the relationship that must logically exist in the employment relationship. The relationship between the job and academic preparation and respect for labor rights
Motivation	Defined as the positive force that drives them to continue with employment, pursuing the achievement of their common objectives with their co-workers and demonstrating their interest in the work activity and their willingness to work.
Work environment	Circumstances surrounding the worker and his relationship with the rest of the workers. Evaluates treatment with colleagues, conflict resolution and support received from colleagues or subordinates
JOB SATISFACTION	Overall feeling of pleasure or satisfaction that the worker has with respect to his or her job
Dedication to Work	Exclusivity to the job in terms of hiring, duration of the working day, shifts and number of tasks to be performed during it
Pride in the Institution	Exacerbated estimation of belonging to the institution
Work Participation	Degree to which the worker feels that he is part of his work activity, which is evidenced by his satisfaction with the functions performed and tasks performed
Autonomy	In this category it refers to the use of one's own skills and potential and creativity at work.
Recognition for Work	Acceptance of value judgments from other people regarding the employee's activity. Evaluated through satisfaction with that recognition
Self-assessment	It involves the act of making value judgments regarding one's own job performance.
WELL-BEING ACHIEVED THROUGH WORK	Satisfaction of needs related to the way of living, including the enjoyment of goods and wealth achieved through work activity
Identification with the Institution	Related to institutional pride evaluated through identification with institutional objectives
Benefits of Busy Work for Others	Importance that work confers on other people measured by the worker's perception of said benefits
Housing Satisfaction	Housing as a standard for living, properties achieved through work that characterize the worker's housing. Basic service quality
General Health Assessment	Individual's mastery of their physical, mental and social condition achieved through work from their own perspective
Nutrition Assessment	Worker perception of the quality and quantity of their food, access in their daily diet
PERSONAL WORK DEVELOPMENT	Process of increasing personal aspects of the worker related to their work activity
Achievements	Perception of having achieved what was desired or of having obtained profit with respect to the previous work situation and includes those related to institutional objectives, personal aspects, social recognition
Improvement Expectations	Perception of growth possibilities in relation to the current employment situation with tangible benefits. Measurement of your projection of your standard of living and your personal potential
Personal security	State of mind in which the worker acquires the feeling of being free of risks thanks to his work activity. Measurement of the perception of security to face adversity and the conservation of integrity of capabilities
FREE TIME MANAGEMENT	Way in which life is enjoyed during the time when work activities are not carried out
Free Time Planning	Specific way in which free time is scheduled, evaluated with the need to take work home and compliance with scheduled activities
Balance between Work and Family Life	Equality of conditions from the worker's perspective between their employment situation and the enjoyment of life in relation to their family circle. Evaluating participation in domestic activities and participation in family care
